# Supplementary material for: Seroprevalence of border disease virus and other pestiviruses in sheep in Algeria and associated risk factors
Source: BMC Vet Res. 2018 Nov 12;14:339. doi: 10.1186/s12917-018-1666-y (PMC6233519; doi:10.1186/s12917-018-1666-y)
Supplement: Supplementary file 1 — List of all samples with their respective Ab-ELISA and VNT results. (XLSX 44 kb) [file 12917_2018_1666_MOESM1_ESM.xlsx]

## Sheet: data serology
Department	flock ID	sample ID	ELISA %blocking	ELISA result	BD VNT titer	BVD1 VNT titer	BVD2 VNT titer	ratio BD/BVD titer
Chlef	CH1	CH1-01	-129.044	NEG	NEG	NEG	NEG	NEG
Chlef	CH1	CH1-02	-21.1416	NEG	2	NEG	NEG	NEG
Chlef	CH1	CH1-03	-51.6486	NEG	NEG	NEG	NEG	NEG
Chlef	CH1	CH1-04	7.01596	NEG	2	NEG	NEG	NEG
Chlef	CH1	CH1-05	-4.81064	NEG	NEG	NEG	NEG	NEG
Chlef	CH1	CH1-06	-19.6065	NEG	NEG	NEG	NEG	NEG
Chlef	CH1	CH1-07	68.0572	POS	.	.	.	.
Chlef	CH1	CH1-08	-27.467	NEG	.	.	.	.
Chlef	CH1	CH1-09	-0.486469	NEG	NEG	NEG	NEG	NEG
Chlef	CH1	CH1-10	4.44308	NEG	NEG	NEG	NEG	NEG
Chlef	CH2	CH2-01	4.29174	NEG	32	5	320	<2x
Chlef	CH2	CH2-02	51.6846	POS	64	40	10	<2x
Chlef	CH2	CH2-03	-9.58164	NEG	NEG	NEG	NEG	NEG
Chlef	CH2	CH2-04	-17.4084	NEG	NEG	NEG	NEG	NEG
Chlef	CH2	CH2-05	10.2086	NEG	2	NEG	NEG	NEG
Chlef	CH2	CH2-06	15.6499	NEG	NEG	NEG	NEG	NEG
Chlef	CH2	CH2-07	-87.5608	NEG	2	NEG	NEG	NEG
Chlef	CH2	CH2-08	12.8824	NEG	2	NEG	NEG	NEG
Chlef	CH2	CH2-09	30.0336	DOUBT	.	60	NEG	.
Chlef	CH2	CH2-10	58.7559	POS	.	.	.	.
Chlef	CH3	CH3-01	3.87415	NEG	NEG	NEG	NEG	NEG
Chlef	CH3	CH3-02	-20.1684	NEG	NEG	NEG	NEG	NEG
Chlef	CH3	CH3-03	-2.34855	NEG	NEG	NEG	NEG	NEG
Chlef	CH3	CH3-04	-47.623	NEG	NEG	NEG	NEG	NEG
Chlef	CH3	CH3-05	-6.0249	NEG	.	.	.	.
Chlef	CH3	CH3-06	-10.9343	NEG	.	.	.	.
Chlef	CH3	CH3-07	12.2048	NEG	.	.	.	.
Chlef	CH3	CH3-08	-36.7348	NEG	.	.	.	.
Chlef	CH3	CH3-09	-9.32456	NEG	.	.	.	.
Chlef	CH3	CH3-10	13.6798	NEG	256	NEG	NEG	4x
Chlef	CH4	CH4-01	3.44369	NEG	.	.	.	.
Chlef	CH4	CH4-02	95.2269	POS	.	.	.	.
Chlef	CH4	CH4-03	-0.170919	NEG	.	.	.	.
Chlef	CH4	CH4-04	-18.7251	NEG	.	.	.	.
Chlef	CH4	CH4-05	-34.88	NEG	.	.	.	.
Chlef	CH4	CH4-06	68.7092	POS	.	.	.	.
Chlef	CH4	CH4-07	14.3402	NEG	.	.	.	.
Chlef	CH4	CH4-08	-87.0865	NEG	.	.	.	.
Chlef	CH4	CH4-09	96.455	POS	.	.	.	.
Chlef	CH4	CH4-10	-41.0901	NEG	.	.	.	.
Chlef	CH5	CH5-01	22.4093	DOUBT	Cytotoxic(1/8)	NEG	NEG	.
Chlef	CH5	CH5-02	-10.8502	NEG	.	.	.	.
Chlef	CH5	CH5-03	-5.77958	NEG	.	.	.	.
Chlef	CH5	CH5-04	73.5393	POS	.	.	.	.
Chlef	CH5	CH5-05	-44.8123	NEG	.	.	.	.
Chlef	CH5	CH5-06	-37.3299	NEG	.	.	.	.
Chlef	CH5	CH5-07	-6.10242	NEG	.	.	.	.
Chlef	CH5	CH5-08	-36.6019	NEG	.	.	.	.
Chlef	CH5	CH5-09	-34.2926	NEG	.	.	.	.
Chlef	CH5	CH5-10	-22.6275	NEG	.	.	.	.
Djelfa	DJ1	DJ1-01	89.4783	POS	.	.	.	.
Djelfa	DJ1	DJ1-02	56.1753	POS	.	.	.	.
Djelfa	DJ1	DJ1-03	7.84863	NEG	32	NEG	NEG	4x
Djelfa	DJ1	DJ1-04	94.1997	POS	256	5	7.5	4x
Djelfa	DJ1	DJ1-05	90.1804	POS	48	.	.	.
Djelfa	DJ1	DJ1-06	51.5008	POS	128	7.5	NEG	4x
Djelfa	DJ1	DJ1-07	92.0548	POS	192	.	.	.
Djelfa	DJ1	DJ1-08	75.4235	POS	192	.	.	.
Djelfa	DJ1	DJ1-09	91.8808	POS	192	NEG	NEG	4x
Djelfa	DJ1	DJ1-10	-21.2528	NEG	.	.	.	.
Djelfa	DJ2	DJ2-01	58.1224	POS	64	.	.	.
Djelfa	DJ2	DJ2-02	68.2931	POS	128	.	.	.
Djelfa	DJ2	DJ2-03	-45.4911	NEG	.	.	.	.
Djelfa	DJ2	DJ2-04	70.5411	POS	.	.	.	.
Djelfa	DJ2	DJ2-05	84.5829	POS	32	.	.	.
Djelfa	DJ2	DJ2-06	15.1143	NEG	NEG	NEG	NEG	NEG
Djelfa	DJ2	DJ2-07	-13.5919	NEG	.	.	.	.
Djelfa	DJ2	DJ2-08	-20.4595	NEG	.	.	.	.
Djelfa	DJ2	DJ2-09	73.6329	POS	64	10	NEG	4x
Djelfa	DJ2	DJ2-10	89.1691	POS	48	NEG	NEG	4x
Djelfa	DJ3	DJ3-01	-33.0338	NEG	NEG	NEG	NEG	NEG
Djelfa	DJ3	DJ3-02	66.5797	POS	64	15	NEG	4x
Djelfa	DJ3	DJ3-03	48.7118	POS	256	NEG	NEG	4x
Djelfa	DJ3	DJ3-04	24.5572	DOUBT	128	10	5	4x
Djelfa	DJ3	DJ3-05	79.0886	POS	64	10	NEG	4x
Djelfa	DJ3	DJ3-06	80.4219	POS	256	20	15	4x
Djelfa	DJ3	DJ3-07	-26.7858	NEG	8	NEG	NEG	4x
Djelfa	DJ3	DJ3-08	-22.9984	NEG	2	NEG	NEG	NEG
Djelfa	DJ3	DJ3-09	-47.825	NEG	.	.	.	.
Djelfa	DJ3	DJ3-10	96.9963	POS	.	.	.	.
Djelfa	DJ4	DJ4-01	-28.789	NEG	16	NEG	NEG	4x
Djelfa	DJ4	DJ4-02	71.8035	POS	96	NEG	NEG	4x
Djelfa	DJ4	DJ4-03	86.1031	POS	128	15	30	4x
Djelfa	DJ4	DJ4-04	70.5862	POS	256	80	15	3x
Djelfa	DJ4	DJ4-05	-88.744	NEG	2	NEG	NEG	NEG
Djelfa	DJ4	DJ4-06	47.8486	POS	32	NEG	NEG	4x
Djelfa	DJ4	DJ4-07	95.649	POS	256	60	15	4x
Djelfa	DJ4	DJ4-08	98.4444	POS	256	80	160	<2x
Djelfa	DJ4	DJ4-09	91.7907	POS	256	30	160	<2x
Djelfa	DJ4	DJ4-10	85.9291	POS	256	20	60	4x
Djelfa	DJ5	DJ5-01	80.072	POS	.	.	.	.
Djelfa	DJ5	DJ5-02	-31.3763	NEG	.	.	.	.
Djelfa	DJ5	DJ5-03	-54.8205	NEG	.	.	.	.
Djelfa	DJ5	DJ5-04	27.4609	DOUBT	NEG	NEG	NEG	NEG
Djelfa	DJ5	DJ5-05	-25.163	NEG	.	.	.	.
Djelfa	DJ5	DJ5-06	37.1906	DOUBT	64	80	20	<2x
Djelfa	DJ5	DJ5-07	-16.7184	NEG	.	.	.	.
Djelfa	DJ5	DJ5-08	-10.3184	NEG	.	.	.	.
Djelfa	DJ5	DJ5-09	78.9264	POS	.	.	.	.
Djelfa	DJ5	DJ5-10	-35.8929	NEG	.	.	.	.
Djelfa	DJ6	DJ6-01	61.4737	POS	.	.	.	.
Djelfa	DJ6	DJ6-02	-50.4653	NEG	.	.	.	.
Djelfa	DJ6	DJ6-03	2.54913	NEG	.	.	.	.
Djelfa	DJ6	DJ6-04	-23.3198	NEG	.	.	.	.
Djelfa	DJ6	DJ6-05	33.6393	DOUBT	48	NEG	NEG	4x
Djelfa	DJ6	DJ6-06	-25.777	NEG	.	.	.	.
Djelfa	DJ6	DJ6-07	-25.0427	NEG	.	.	.	.
Djelfa	DJ6	DJ6-08	-30.0943	NEG	.	.	.	.
Djelfa	DJ6	DJ6-09	33.1202	DOUBT	NEG	NEG	NEG	NEG
Djelfa	DJ6	DJ6-10	-14.8889	NEG	.	.	.	.
Al Bayedh	ELB1	ELB1-01	98.9855	POS	128	.	.	.
Al Bayedh	ELB1	ELB1-02	96.7118	POS	32	.	.	.
Al Bayedh	ELB1	ELB1-03	79.6232	POS	128	.	.	.
Al Bayedh	ELB1	ELB1-04	-32.3768	NEG	32	NEG	NEG	4x
Al Bayedh	ELB1	ELB1-05	96.4998	POS	.	.	.	.
Al Bayedh	ELB1	ELB1-06	-28.3901	NEG	.	.	.	.
Al Bayedh	ELB1	ELB1-07	-22.38	NEG	8	NEG	NEG	4x
Al Bayedh	ELB1	ELB1-08	-16.0161	NEG	NEG	NEG	NEG	NEG
Al Bayedh	ELB1	ELB1-09	-35.9002	NEG	8	.	.	.
Al Bayedh	ELB1	ELB1-10	-13.0725	NEG	NEG	NEG	NEG	NEG
Al Bayedh	ELB2	ELB2-01	88.1076	POS	.	.	.	.
Al Bayedh	ELB2	ELB2-02	87.5271	POS	.	.	.	.
Al Bayedh	ELB2	ELB2-03	96.8921	POS	256	40	40	4x
Al Bayedh	ELB2	ELB2-04	93.0853	POS	128	120	60	<2x
Al Bayedh	ELB2	ELB2-05	49.4525	POS	64	7.5	15	4x
Al Bayedh	ELB2	ELB2-06	96.2029	POS	64	20	60	<2x
Al Bayedh	ELB2	ELB2-07	52.3253	POS	32	7.5	5	4x
Al Bayedh	ELB2	ELB2-08	65.9936	POS	64	5	15	4x
Al Bayedh	ELB2	ELB2-09	53.4267	POS	.	.	.	.
Al Bayedh	ELB2	ELB2-10	72.5056	POS	256	NEG	10	4x
Al Bayedh	ELB3	ELB3-01	42.0451	POS	32	NEG	NEG	4x
Al Bayedh	ELB3	ELB3-02	57.1369	POS	256	10	7.5	4x
Al Bayedh	ELB3	ELB3-03	8.82929	NEG	.	.	.	.
Al Bayedh	ELB3	ELB3-04	26.0753	DOUBT	128	7.5	NEG	4x
Al Bayedh	ELB3	ELB3-05	84.9887	POS	256	30	10	4x
Al Bayedh	ELB3	ELB3-06	83.3333	POS	128	10	NEG	4x
Al Bayedh	ELB3	ELB3-07	-47.6039	NEG	256	NEG	NEG	4x
Al Bayedh	ELB3	ELB3-08	87.1916	POS	256	.	.	.
Al Bayedh	ELB3	ELB3-09	66.4251	POS	192	NEG	NEG	4x
Al Bayedh	ELB3	ELB3-10	63.9195	POS	256	NEG	NEG	4x
Al Bayedh	ELB4	ELB4-01	67.6554	POS	256	NEG	NEG	4x
Al Bayedh	ELB4	ELB4-02	77.6457	POS	256	NEG	NEG	4x
Al Bayedh	ELB4	ELB4-03	88.0805	POS	192	40	30	4x
Al Bayedh	ELB4	ELB4-04	88.4992	POS	256	NEG	NEG	4x
Al Bayedh	ELB4	ELB4-05	75.4004	POS	.	.	.	.
Al Bayedh	ELB4	ELB4-06	91.2686	POS	.	.	.	.
Al Bayedh	ELB4	ELB4-07	49.6586	POS	48	NEG	NEG	4x
Al Bayedh	ELB4	ELB4-08	-71.095	NEG	NEG	NEG	NEG	NEG
Al Bayedh	ELB4	ELB4-09	88.3897	POS	64	5	NEG	4x
Al Bayedh	ELB4	ELB4-10	46.1481	POS	128	30	10	4x
Al Bayedh	ELB5	ELB5-01	49.0769	POS	.	.	.	.
Al Bayedh	ELB5	ELB5-02	89.4503	POS	.	.	.	.
Al Bayedh	ELB5	ELB5-03	83.7411	POS	64	15	NEG	4x
Al Bayedh	ELB5	ELB5-04	56.0953	POS	64	10	NEG	4x
Al Bayedh	ELB5	ELB5-05	93.1174	POS	64	20	80	<2x
Al Bayedh	ELB5	ELB5-06	91.2364	POS	128	120	60	<2x
Al Bayedh	ELB5	ELB5-07	44.6434	POS	128	160	40	<2x
Al Bayedh	ELB5	ELB5-08	92.5552	POS	256	160	40	<2x
Al Bayedh	ELB5	ELB5-09	2.68459	NEG	NEG	NEG	NEG	NEG
Al Bayedh	ELB5	ELB5-10	82.1772	POS	32	15	5	2x
Al Bayedh	ELB6	ELB6-01	64.8157	POS	32	30	NEG	<2x
Al Bayedh	ELB6	ELB6-02	52.3693	POS	32	10	30	<2x
Al Bayedh	ELB6	ELB6-03	85.1703	POS	.	.	.	.
Al Bayedh	ELB6	ELB6-04	-13.1093	NEG	.	.	.	.
Al Bayedh	ELB6	ELB6-05	64.9178	POS	.	.	.	.
Al Bayedh	ELB6	ELB6-06	-43.881	NEG	.	.	.	.
Al Bayedh	ELB6	ELB6-07	53.9483	POS	.	.	.	.
Al Bayedh	ELB6	ELB6-08	80.141	POS	.	.	.	.
Al Bayedh	ELB6	ELB6-09	80.047	POS	.	.	.	.
Al Bayedh	ELB6	ELB6-10	74.2334	POS	.	.	.	.
Al Bayedh	ELB7	ELB7-01	92.0439	POS	.	.	.	.
Al Bayedh	ELB7	ELB7-02	48.7424	POS	.	.	.	.
Al Bayedh	ELB7	ELB7-03	58.9538	POS	.	.	.	.
Al Bayedh	ELB7	ELB7-04	90.7596	POS	.	.	.	.
Al Bayedh	ELB7	ELB7-05	-45.0346	NEG	.	.	.	.
Al Bayedh	ELB7	ELB7-06	78.8272	POS	.	.	.	.
Al Bayedh	ELB7	ELB7-07	31.3453	DOUBT	NEG	NEG	NEG	NEG
Al Bayedh	ELB7	ELB7-08	92.7204	POS	.	.	.	.
Al Bayedh	ELB7	ELB7-09	29.4346	DOUBT	32	7.5	NEG	4x
Al Bayedh	ELB7	ELB7-10	89.7823	POS	.	.	.	.
El Bordj	ELBO1	ELBO1-01	14.5604	NEG	128	120	30	<2x
El Bordj	ELBO1	ELBO1-02	75.7262	POS	128	10	30	4x
El Bordj	ELBO1	ELBO1-03	83.8551	POS	96	NEG	NEG	4x
El Bordj	ELBO1	ELBO1-04	32.525	DOUBT	32	NEG	80	<2x
El Bordj	ELBO1	ELBO1-05	-40.6023	NEG	NEG	NEG	NEG	NEG
El Bordj	ELBO1	ELBO1-06	-25.2979	NEG	NEG	NEG	NEG	NEG
El Bordj	ELBO1	ELBO1-07	85.499	POS	.	.	.	.
El Bordj	ELBO1	ELBO1-08	-23.3618	NEG	.	.	.	.
El Bordj	ELBO1	ELBO1-09	80.8151	POS	128	10	5	4x
El Bordj	ELBO1	ELBO1-10	36.2618	DOUBT	192	NEG	NEG	4x
El Bordj	ELBO2	ELBO2-01	81.7664	POS	32	15	7.5	2x
El Bordj	ELBO2	ELBO2-02	86.941	POS	256	7.5	7.5	4x
El Bordj	ELBO2	ELBO2-03	-89.9103	NEG	32	NEG	NEG	4x
El Bordj	ELBO2	ELBO2-04	-12.3851	NEG	32	NEG	NEG	4x
El Bordj	ELBO2	ELBO2-05	24.3126	DOUBT	32	NEG	NEG	4x
El Bordj	ELBO2	ELBO2-06	-17.8192	NEG	48	NEG	NEG	4x
El Bordj	ELBO2	ELBO2-07	47.0794	POS	24	NEG	NEG	4x
El Bordj	ELBO2	ELBO2-08	84.6636	POS	32	7.5	NEG	4x
El Bordj	ELBO2	ELBO2-09	81.9183	POS	.	.	.	.
El Bordj	ELBO2	ELBO2-10	79.7783	POS	.	.	.	.
El Bordj	ELBO3	ELBO3-01	-3.39233	NEG	4	NEG	NEG	NEG
El Bordj	ELBO3	ELBO3-02	10.0705	NEG	NEG	NEG	NEG	NEG
El Bordj	ELBO3	ELBO3-03	10.9475	NEG	16	NEG	NEG	4x
El Bordj	ELBO3	ELBO3-04	-52.0313	NEG	NEG	NEG	NEG	NEG
El Bordj	ELBO3	ELBO3-05	3.01644	NEG	NEG	NEG	NEG	NEG
El Bordj	ELBO3	ELBO3-06	94.4996	POS	.	.	.	.
El Bordj	ELBO3	ELBO3-07	-35.9186	NEG	.	.	.	.
El Bordj	ELBO3	ELBO3-08	31.859	DOUBT	NEG	NEG	NEG	NEG
El Bordj	ELBO3	ELBO3-09	1.51409	NEG	.	.	.	.
El Bordj	ELBO3	ELBO3-10	-49.7412	NEG	.	.	.	.
Laghouat	LAG1	LAG1-01	12.3851	NEG	64	15	NEG	4x
Laghouat	LAG1	LAG1-02	-55.4034	NEG	32	NEG	NEG	4x
Laghouat	LAG1	LAG1-03	-25.7829	NEG	NEG	NEG	NEG	NEG
Laghouat	LAG1	LAG1-04	17.9561	NEG	64	NEG	NEG	4x
Laghouat	LAG1	LAG1-05	63.8611	POS	.	.	.	.
Laghouat	LAG1	LAG1-06	60.5602	POS	.	.	.	.
Laghouat	LAG1	LAG1-07	49.4577	POS	16	7.5	NEG	2x
Laghouat	LAG1	LAG1-08	66.2715	POS	64	NEG	5	4x
Laghouat	LAG1	LAG1-09	-30.6259	NEG	NEG	NEG	NEG	NEG
Laghouat	LAG1	LAG1-10	-53.8395	NEG	NEG	NEG	NEG	NEG
Laghouat	LAG2a	LAG2a-01	2.96633	NEG	.	.	.	.
Laghouat	LAG2a	LAG2a-02	94.7001	POS	.	.	.	.
Laghouat	LAG2a	LAG2a-03	3.5928	NEG	NEG	NEG	NEG	NEG
Laghouat	LAG2a	LAG2a-04	11.0791	NEG	NEG	NEG	NEG	NEG
Laghouat	LAG2a	LAG2a-05	-0.0281911	NEG	NEG	NEG	NEG	NEG
Laghouat	LAG2a	LAG2a-06	-39.8215	NEG	NEG	NEG	NEG	NEG
Laghouat	LAG2a	LAG2a-07	18.4034	NEG	.	.	.	.
Laghouat	LAG2a	LAG2a-08	-20.1657	NEG	.	.	.	.
Laghouat	LAG2a	LAG2a-09	10.4025	NEG	.	.	.	.
Laghouat	LAG2a	LAG2a-10	-3.52388	NEG	.	.	.	.
Laghouat	LAG2b	LAG2b-01	-7.57087	NEG	.	.	.	.
Laghouat	LAG2b	LAG2b-02	11.0415	NEG	.	.	.	.
Laghouat	LAG2b	LAG2b-03	10.8348	NEG	.	.	.	.
Laghouat	LAG2b	LAG2b-04	87.2764	POS	.	.	.	.
Laghouat	LAG2b	LAG2b-05	84.7142	POS	.	.	.	.
Laghouat	LAG2b	LAG2b-06	16.3164	NEG	.	.	.	.
Laghouat	LAG2b	LAG2b-07	100.088	POS	.	.	.	.
Laghouat	LAG2b	LAG2b-08	99.8371	POS	.	.	.	.
Laghouat	LAG2b	LAG2b-09	0.0407204	NEG	.	.	.	.
Laghouat	LAG2b	LAG2b-10	2.53406	NEG	.	.	.	.
Laghouat	LAG3	LAG3-01	-16.2424	NEG	.	.	.	.
Laghouat	LAG3	LAG3-02	44.8038	POS	.	.	.	.
Laghouat	LAG3	LAG3-03	0.159749	NEG	.	.	.	.
Laghouat	LAG3	LAG3-04	-12.5388	NEG	.	.	.	.
Laghouat	LAG3	LAG3-05	-16.4166	NEG	.	.	.	.
Laghouat	LAG3	LAG3-06	-58.5466	NEG	.	.	.	.
Laghouat	LAG3	LAG3-07	46.5873	POS	.	.	.	.
Laghouat	LAG3	LAG3-08	-3.68677	NEG	.	.	.	.
Laghouat	LAG3	LAG3-09	-49.4127	NEG	.	.	.	.
Laghouat	LAG3	LAG3-10	93.7291	POS	.	.	.	.
Laghouat	LAG4	LAG4-01	95.0509	POS	.	.	.	.
Laghouat	LAG4	LAG4-02	68.9961	POS	.	.	.	.
Laghouat	LAG4	LAG4-03	-19.2566	NEG	.	.	.	.
Laghouat	LAG4	LAG4-04	91.7652	POS	.	.	.	.
Laghouat	LAG4	LAG4-05	-30.4745	NEG	.	.	.	.
Laghouat	LAG4	LAG4-06	95.3955	POS	.	.	.	.
Laghouat	LAG4	LAG4-07	82.5403	POS	.	.	.	.
Laghouat	LAG4	LAG4-08	87.4143	POS	.	.	.	.
Laghouat	LAG4	LAG4-09	83.3297	POS	.	.	.	.
Laghouat	LAG4	LAG4-10	-13.3218	NEG	.	.	.	.
Laghouat	LAG5	LAG5-01	-16.0908	NEG	.	.	.	.
Laghouat	LAG5	LAG5-02	58.628	POS	.	.	.	.
Laghouat	LAG5	LAG5-03	4.15035	NEG	.	.	.	.
Laghouat	LAG5	LAG5-04	82.9663	POS	.	.	.	.
Laghouat	LAG5	LAG5-05	-9.87132	NEG	.	.	.	.
Laghouat	LAG5	LAG5-06	84.7787	POS	.	.	.	.
Laghouat	LAG5	LAG5-07	-18.4965	NEG	.	.	.	.
Laghouat	LAG5	LAG5-08	93.4283	POS	.	.	.	.
Laghouat	LAG5	LAG5-09	92.119	POS	.	.	.	.
Laghouat	LAG5	LAG5-10	86.3117	POS	.	.	.	.
Laghouat	LAG6	LAG6-01	89.2623	POS	.	.	.	.
Laghouat	LAG6	LAG6-02	81.1746	POS	.	.	.	.
Laghouat	LAG6	LAG6-03	95.3203	POS	.	.	.	.
Laghouat	LAG6	LAG6-04	19.3297	NEG	.	.	.	.
Laghouat	LAG6	LAG6-05	-50.3712	NEG	.	.	.	.
Laghouat	LAG6	LAG6-06	45.1151	POS	.	.	.	.
Laghouat	LAG6	LAG6-07	-17.795	NEG	.	.	.	.
Laghouat	LAG6	LAG6-08	-10.0532	NEG	.	.	.	.
Laghouat	LAG6	LAG6-09	38.8504	DOUBT	12	10	NEG	<2x
Laghouat	LAG6	LAG6-10	65.8888	POS	.	.	.	.
Laghouat	LAG7	LAG7-01	87.6118	POS	.	.	.	.
Laghouat	LAG7	LAG7-02	40.0674	POS	.	.	.	.
Laghouat	LAG7	LAG7-03	93.8775	POS	.	.	.	.
Laghouat	LAG7	LAG7-04	91.1035	POS	.	.	.	.
Laghouat	LAG7	LAG7-05	85.1726	POS	.	.	.	.
Laghouat	LAG7	LAG7-06	-0.429215	NEG	.	.	.	.
Laghouat	LAG7	LAG7-07	26.7922	DOUBT	128	15	5	4x
Laghouat	LAG7	LAG7-08	81.9801	POS	.	.	.	.
Laghouat	LAG7	LAG7-09	-44.0814	NEG	.	.	.	.
Laghouat	LAG7	LAG7-10	81.6395	POS	.	.	.	.
Msila	M1	M1-01	88.6779	POS	64	30	20	2x
Msila	M1	M1-02	95.2939	POS	64	15	30	2x
Msila	M1	M1-03	62.3581	POS	48	NEG	5	4x
Msila	M1	M1-04	90.1193	POS	192	60	20	4x
Msila	M1	M1-05	76.6567	POS	192	10	NEG	4x
Msila	M1	M1-06	65.0247	POS	256	10	20	4x
Msila	M1	M1-07	82.134	POS	128	160	80	<2x
Msila	M1	M1-08	-1.82696	NEG	NEG	NEG	NEG	NEG
Msila	M1	M1-09	83.8853	POS	64	NEG	40	<2x
Msila	M1	M1-10	94.7822	POS	8	5	10	<2x
Msila	M2	M2-01	89.814	POS	.	.	.	.
Msila	M2	M2-02	78.4705	POS	.	.	.	.
Msila	M2	M2-03	78.6386	POS	48	NEG	15	3x
Msila	M2	M2-04	72.6713	POS	256	15	5	4x
Msila	M2	M2-05	74.7829	POS	128	7.5	5	4x
Msila	M2	M2-06	87.0347	POS	256	20	7.5	4x
Msila	M2	M2-07	63.4896	POS	48	NEG	NEG	4x
Msila	M2	M2-08	-23.9018	NEG	2	NEG	NEG	NEG
Msila	M2	M2-09	40.8958	POS	256	20	20	4x
Msila	M2	M2-10	86.6167	POS	128	7.5	20	4x
Msila	M3	M3-01	93.6507	POS	128	NEG	NEG	4x
Msila	M3	M3-02	-51.0504	NEG	2	NEG	NEG	NEG
Msila	M3	M3-03	30.7959	DOUBT	64	NEG	NEG	4x
Msila	M3	M3-04	49.1118	POS	.	.	.	.
Msila	M3	M3-05	69.4065	POS	256	NEG	7.5	4x
Msila	M3	M3-06	77.8891	POS	256	80	5	3x
Msila	M3	M3-07	95.3803	POS	256	120	160	<2x
Msila	M3	M3-08	83.2006	POS	64	NEG	NEG	4x
Msila	M3	M3-09	-32.2403	NEG	32	NEG	NEG	4x
Msila	M3	M3-10	85.0168	POS	64	5	NEG	4x
Msila	M4	M4-01	36.5046	DOUBT	128	60	NEG	2x
Msila	M4	M4-02	77.3403	POS	.	.	.	.
Msila	M4	M4-03	-23.3443	NEG	.	.	.	.
Msila	M4	M4-04	61.0326	POS	.	.	.	.
Msila	M4	M4-05	-67.2427	NEG	.	.	.	.
Msila	M4	M4-06	80.2277	POS	.	.	.	.
Msila	M4	M4-07	39.3707	DOUBT	128	60	NEG	2x
Msila	M4	M4-08	71.3171	POS	.	.	.	.
Msila	M4	M4-09	1.11028	NEG	.	.	.	.
Msila	M4	M4-10	70.9766	POS	.	.	.	.
Msila	M5	M5-01	78.2342	POS	.	.	.	.
Msila	M5	M5-02	-59.4977	NEG	.	.	.	.
Msila	M5	M5-03	97.2332	POS	.	.	.	.
Msila	M5	M5-04	38.8244	DOUBT	128	7.5	10	4x
Msila	M5	M5-05	-28.4098	NEG	.	.	.	.
Msila	M5	M5-06	-29.3506	NEG	.	.	.	.
Msila	M5	M5-07	-14.8439	NEG	.	.	.	.
Msila	M5	M5-08	53.9073	POS	.	.	.	.
Msila	M5	M5-09	66.2587	POS	.	.	.	.
Msila	M5	M5-10	96.1122	POS	.	.	.	.
Msila	M6	M6-01	94.3031	POS	.	.	.	.
Msila	M6	M6-02	-15.7107	NEG	.	.	.	.
Msila	M6	M6-03	-29.0979	NEG	.	.	.	.
Msila	M6	M6-04	-47.6287	NEG	.	.	.	.
Msila	M6	M6-05	98.4605	POS	.	.	.	.
Msila	M6	M6-06	21.5565	DOUBT	192	20	NEG	4x
Msila	M6	M6-07	58.164	POS	.	.	.	.
Msila	M6	M6-08	-17.4344	NEG	.	.	.	.
Msila	M6	M6-09	-1.50106	NEG	.	.	.	.
Msila	M6	M6-10	69.2455	POS	.	.	.	.
Msila	M7	M7-01	78.4612	POS	.	.	.	.
Msila	M7	M7-02	76.3683	POS	.	.	.	.
Msila	M7	M7-03	72.3458	POS	.	.	.	.
Msila	M7	M7-04	18.7258	NEG	.	.	.	.
Msila	M7	M7-05	52.5877	POS	.	.	.	.
Msila	M7	M7-06	60.5903	POS	.	.	.	.
Msila	M7	M7-07	-30.2543	NEG	.	.	.	.
Msila	M7	M7-08	48.2601	POS	.	.	.	.
Msila	M7	M7-09	58.8025	POS	.	.	.	.
Msila	M7	M7-10	-34.1341	NEG	.	.	.	.
Msila	M7	M7-11	-35.1916	NEG	.	.	.	.
Setif	S1	S1-01	95.2432	POS	64	20	5	4x
Setif	S1	S1-02	95.6425	POS	128	120	40	<2x
Setif	S1	S1-03	69.0013	POS	.	.	.	.
Setif	S1	S1-04	83.317	POS	.	.	.	.
Setif	S1	S1-05	93.2399	POS	192	.	.	.
Setif	S1	S1-06	66.7085	POS	64	.	.	.
Setif	S1	S1-07	56.0548	POS	64	7.5	NEG	4x
Setif	S1	S1-08	77.9227	POS	64	.	.	.
Setif	S1	S1-09	97.1433	POS	256	60	15	4x
Setif	S1	S1-10	73.343	POS	32	10	10	4x
Saida	SAIDA01	SAIDA01-01	31.1887	DOUBT	32	NEG	NEG	4x
Saida	SAIDA01	SAIDA01-02	-44.9272	NEG	.	.	.	.
Saida	SAIDA01	SAIDA01-03	-40.592	NEG	.	.	.	.
Saida	SAIDA01	SAIDA01-04	59.8559	POS	.	.	.	.
Saida	SAIDA01	SAIDA01-05	22.6562	DOUBT	64	10	7.5	4x
Saida	SAIDA01	SAIDA01-06	-70.5873	NEG	.	.	.	.
Saida	SAIDA01	SAIDA01-07	7.13861	NEG	.	.	.	.
Saida	SAIDA01	SAIDA01-08	-18.3649	NEG	.	.	.	.
Saida	SAIDA01	SAIDA01-09	85.0514	POS	.	.	.	.
Saida	SAIDA01	SAIDA01-10	29.9217	DOUBT	96	30	NEG	3x
Saida	SAIDA02	SAIDA02-01	74.3559	POS	.	.	.	.
Saida	SAIDA02	SAIDA02-02	-23.5551	NEG	.	.	.	.
Saida	SAIDA02	SAIDA02-03	19.8392	NEG	.	.	.	.
Saida	SAIDA02	SAIDA02-04	-6.98234	NEG	.	.	.	.
Saida	SAIDA02	SAIDA02-05	0.0949547	NEG	.	.	.	.
Saida	SAIDA02	SAIDA02-06	-4.27296	NEG	.	.	.	.
Saida	SAIDA02	SAIDA02-07	28.4231	DOUBT	192	30	640	<2x
Saida	SAIDA02	SAIDA02-08	18.0034	NEG	.	.	.	.
Saida	SAIDA02	SAIDA02-09	68.1205	POS	.	.	.	.
Saida	SAIDA02	SAIDA02-10	-48.7814	NEG	.	.	.	.
Saida	SAIDA03	SAIDA03-01	21.9538	DOUBT	32	40	NEG	<2x
Saida	SAIDA03	SAIDA03-02	35.4901	DOUBT	.	NEG	NEG	.
Saida	SAIDA03	SAIDA03-03	-25.2315	NEG	.	.	.	.
Saida	SAIDA03	SAIDA03-04	89.5144	POS	.	.	.	.
Saida	SAIDA03	SAIDA03-05	28.4382	DOUBT	128	60	5	2x
Saida	SAIDA03	SAIDA03-06	-87.8827	NEG	.	.	.	.
Saida	SAIDA03	SAIDA03-07	91.4512	POS	.	.	.	.
Saida	SAIDA03	SAIDA03-08	-34.2343	NEG	.	.	.	.
Saida	SAIDA03	SAIDA03-09	17.0444	NEG	.	.	.	.
Saida	SAIDA03	SAIDA03-10	-24.9619	NEG	.	.	.	.
Saida	SAIDA04	SAIDA04-01	-11.5971	NEG	.	.	.	.
Saida	SAIDA04	SAIDA04-02	-26.8215	NEG	.	.	.	.
Saida	SAIDA04	SAIDA04-03	74.4423	POS	.	.	.	.
Saida	SAIDA04	SAIDA04-04	80.4077	POS	.	.	.	.
Saida	SAIDA04	SAIDA04-05	98.2085	POS	.	.	.	.
Saida	SAIDA04	SAIDA04-06	-16.7374	NEG	.	.	.	.
Saida	SAIDA04	SAIDA04-07	-20.4153	NEG	.	.	.	.
Saida	SAIDA04	SAIDA04-08	-23.4032	NEG	.	.	.	.
Saida	SAIDA04	SAIDA04-09	-56.6437	NEG	.	.	.	.
Saida	SAIDA04	SAIDA04-10	88.7067	POS	.	.	.	.
Saida	SAIDA04	SAIDA04-11	-17.7819	NEG	.	.	.	.
Saida	SAIDA05	SAIDA05-01	-18.7631	NEG	.	.	.	.
Saida	SAIDA05	SAIDA05-02	-4.07672	NEG	.	.	.	.
Saida	SAIDA05	SAIDA05-03	36.2221	DOUBT	128	NEG	NEG	4x
Saida	SAIDA05	SAIDA05-04	46.1885	POS	.	.	.	.
Saida	SAIDA05	SAIDA05-05	70.3021	POS	.	.	.	.
Saida	SAIDA05	SAIDA05-06	96.2989	POS	.	.	.	.
Saida	SAIDA05	SAIDA05-07	87.3155	POS	.	.	.	.
Saida	SAIDA05	SAIDA05-08	0.399546	NEG	.	.	.	.
Saida	SAIDA05	SAIDA05-09	-35.4082	NEG	.	.	.	.
Saida	SAIDA05	SAIDA05-10	96.3494	POS	.	.	.	.
Saida	SAIDA06	SAIDA06-01	-3.30151	NEG	.	.	.	.
Saida	SAIDA06	SAIDA06-02	87.9127	POS	.	.	.	.
Saida	SAIDA06	SAIDA06-03	87.3407	POS	.	.	.	.
Saida	SAIDA06	SAIDA06-04	63.8642	POS	.	.	.	.
Saida	SAIDA06	SAIDA06-05	-41.2373	NEG	.	.	.	.
Saida	SAIDA06	SAIDA06-06	13.7177	NEG	.	.	.	.
Saida	SAIDA06	SAIDA06-07	30.2644	DOUBT	128	7.5	7.5	4x
Saida	SAIDA06	SAIDA06-08	46.7805	POS	.	.	.	.
Saida	SAIDA06	SAIDA06-09	66.9344	POS	.	.	.	.
Saida	SAIDA06	SAIDA06-10	63.0736	POS	.	.	.	.
Saida	SAIDA07	SAIDA07-01	-97.1485	NEG	128	5	5	4x
Saida	SAIDA07	SAIDA07-02	-1.99773	NEG	NEG	NEG	NEG	NEG
Saida	SAIDA07	SAIDA07-03	3.39404	NEG	NEG	NEG	NEG	NEG
Saida	SAIDA07	SAIDA07-04	65.3951	POS	.	.	.	.
Saida	SAIDA07	SAIDA07-05	13.7149	NEG	NEG	NEG	NEG	NEG
Saida	SAIDA07	SAIDA07-06	68.7429	POS	.	.	.	.
Saida	SAIDA07	SAIDA07-07	-37.7634	NEG	NEG	NEG	NEG	NEG
Saida	SAIDA07	SAIDA07-08	42.6708	POS	.	.	.	.
Saida	SAIDA07	SAIDA07-09	54.7346	POS	.	.	.	.
Saida	SAIDA07	SAIDA07-10	45.83	POS	.	.	.	.
Saida	SAIDA08	SAIDA08-01	-30.7314	NEG	.	.	.	.
Saida	SAIDA08	SAIDA08-02	60.5672	POS	.	.	.	.
Saida	SAIDA08	SAIDA08-03	92.4156	POS	.	.	.	.
Saida	SAIDA08	SAIDA08-04	72.2841	POS	.	.	.	.
Saida	SAIDA08	SAIDA08-05	83.0929	POS	.	.	.	.
Saida	SAIDA08	SAIDA08-06	83.4462	POS	.	.	.	.
Saida	SAIDA08	SAIDA08-07	76.1702	POS	.	.	.	.
Saida	SAIDA08	SAIDA08-08	77.8189	POS	.	.	.	.
Saida	SAIDA08	SAIDA08-09	77.4151	POS	.	.	.	.
Saida	SAIDA08	SAIDA08-10	88.7454	POS	.	.	.	.
Saida	SAIDA09	SAIDA09-01	33.1118	DOUBT	32	15	NEG	2x
Saida	SAIDA09	SAIDA09-02	89.4183	POS	.	.	.	.
Saida	SAIDA09	SAIDA09-03	90.7894	POS	.	.	.	.
Saida	SAIDA09	SAIDA09-04	83.0163	POS	.	.	.	.
Saida	SAIDA09	SAIDA09-05	22.7673	DOUBT	.	10	10	.
Saida	SAIDA09	SAIDA09-06	81.0741	POS	.	.	.	.
Saida	SAIDA09	SAIDA09-07	88.6697	POS	.	.	.	.
Saida	SAIDA09	SAIDA09-08	96.3242	POS	.	.	.	.
Saida	SAIDA09	SAIDA09-09	86.1547	POS	.	.	.	.
Saida	SAIDA09	SAIDA09-10	66.3625	POS	.	.	.	.
Saida	SAIDA10	SAIDA10-01	75.5814	POS	.	.	.	.
Saida	SAIDA10	SAIDA10-02	70.5598	POS	.	.	.	.
Saida	SAIDA10	SAIDA10-03	80.99	POS	.	.	.	.
Saida	SAIDA10	SAIDA10-04	-2.83047	NEG	.	.	.	.
Saida	SAIDA10	SAIDA10-05	67.5064	POS	.	.	.	.
Saida	SAIDA10	SAIDA10-06	78.0439	POS	.	.	.	.
Saida	SAIDA10	SAIDA10-07	-4.57724	NEG	.	.	.	.
Saida	SAIDA10	SAIDA10-08	90.1501	POS	.	.	.	.
Saida	SAIDA10	SAIDA10-09	69.0289	POS	.	.	.	.
Saida	SAIDA10	SAIDA10-10	80.2246	POS	.	.	.	.
Saida	SAIDA11	SAIDA11-01	87.694	POS	.	.	.	.
Saida	SAIDA11	SAIDA11-02	64.2428	POS	.	.	.	.
Saida	SAIDA11	SAIDA11-03	61.9212	POS	.	.	.	.
Saida	SAIDA11	SAIDA11-04	92.7493	POS	.	.	.	.
Saida	SAIDA11	SAIDA11-05	94.7596	POS	.	.	.	.
Saida	SAIDA11	SAIDA11-06	23.1526	DOUBT	32	NEG	NEG	4x
Saida	SAIDA11	SAIDA11-07	74.5132	POS	.	.	.	.
Saida	SAIDA11	SAIDA11-08	87.8418	POS	.	.	.	.
Saida	SAIDA11	SAIDA11-09	80.2609	POS	.	.	.	.
Saida	SAIDA11	SAIDA11-10	68.785	POS	.	.	.	.
Saida	SAIDA12	SAIDA12-01	84.4808	POS	.	.	.	.
Saida	SAIDA12	SAIDA12-02	64.31	POS	.	.	.	.
Saida	SAIDA12	SAIDA12-03	92.9764	POS	.	.	.	.
Saida	SAIDA12	SAIDA12-04	90.6548	POS	.	.	.	.
Saida	SAIDA12	SAIDA12-05	72.7131	POS	.	.	.	.
Saida	SAIDA12	SAIDA12-06	77.2385	POS	.	.	.	.
Saida	SAIDA12	SAIDA12-07	6.63246	NEG	.	.	.	.
Saida	SAIDA12	SAIDA12-08	82.4452	POS	.	.	.	.
Saida	SAIDA12	SAIDA12-09	65.5886	POS	.	.	.	.
Saida	SAIDA12	SAIDA12-10	41.0185	POS	.	.	.	.
Saida	SAIDA13	SAIDA13-01	85.4684	POS	.	.	.	.
Saida	SAIDA13	SAIDA13-02	18.7329	NEG	.	.	.	.
Saida	SAIDA13	SAIDA13-03	61.9453	POS	.	.	.	.
Saida	SAIDA13	SAIDA13-04	27.672	DOUBT	128	60	NEG	2x
Saida	SAIDA13	SAIDA13-05	86.485	POS	.	.	.	.
Saida	SAIDA13	SAIDA13-06	86.9958	POS	.	.	.	.
Saida	SAIDA13	SAIDA13-07	59.3629	POS	.	.	.	.
Saida	SAIDA13	SAIDA13-08	32.2408	DOUBT	64	20	NEG	4x
Saida	SAIDA13	SAIDA13-09	-22.5639	NEG	.	.	.	.
Saida	SAIDA13	SAIDA13-10	67.1314	POS	.	.	.	.
Saida	SAIDA14	SAIDA14-01	65.9891	POS	.	.	.	.
Saida	SAIDA14	SAIDA14-02	-14.1199	NEG	.	.	.	.
Saida	SAIDA14	SAIDA14-03	20.5855	DOUBT	96	30	5	3x
Saida	SAIDA14	SAIDA14-04	-33.2979	NEG	.	.	.	.
Saida	SAIDA14	SAIDA14-05	39.4275	DOUBT	64	40	NEG	<2x
Saida	SAIDA14	SAIDA14-06	-35.6887	NEG	.	.	.	.
Saida	SAIDA14	SAIDA14-07	-19.4849	NEG	.	.	.	.
Saida	SAIDA14	SAIDA14-08	37.4552	DOUBT	192	15	NEG	4x
Saida	SAIDA14	SAIDA14-09	90.6779	POS	.	.	.	.
Saida	SAIDA14	SAIDA14-10	-44.0814	NEG	.	.	.	.
Saida	SAIDA15	SAIDA15-01	80.2916	POS	.	.	.	.
Saida	SAIDA15	SAIDA15-02	37.8099	DOUBT	192	10	NEG	4x
Saida	SAIDA15	SAIDA15-03	86.4123	POS	.	.	.	.
Saida	SAIDA15	SAIDA15-04	15.9794	NEG	.	.	.	.
Saida	SAIDA15	SAIDA15-05	49.0192	POS	.	.	.	.
Saida	SAIDA15	SAIDA15-06	58.6038	POS	.	.	.	.
Saida	SAIDA15	SAIDA15-07	-54.3755	NEG	.	.	.	.
Saida	SAIDA15	SAIDA15-08	-29.8854	NEG	.	.	.	.
Saida	SAIDA15	SAIDA15-09	62.6831	POS	.	.	.	.
Saida	SAIDA15	SAIDA15-10	57.192	POS	.	.	.	.
Saida	SAIDA15	SAIDA15-11	91.5718	POS	.	.	.	.
Saida	SAIDA15	SAIDA15-12	89.5711	POS	.	.	.	.
Saida	SAIDA15	SAIDA15-13	74.0485	POS	.	.	.	.
Saida	SAIDA15	SAIDA15-14	95.4454	POS	.	.	.	.
Tizi Ouzou	TIZI1	TIZI1-01	29.9413	DOUBT	96	7.5	NEG	4x
Tizi Ouzou	TIZI1	TIZI1-02	67.8858	POS	96	10	7.5	4x
Tizi Ouzou	TIZI1	TIZI1-03	-12.1978	NEG	64	NEG	NEG	4x
Tizi Ouzou	TIZI1	TIZI1-04	-32.5502	NEG	64	NEG	NEG	4x
Tizi Ouzou	TIZI1	TIZI1-05	-8.52942	NEG	48	5	5	4x
Tizi Ouzou	TIZI1	TIZI1-06	46.5172	POS	256	20	5	4x
Tizi Ouzou	TIZI1	TIZI1-07	95.683	POS	64	80	10	<2x
Tizi Ouzou	TIZI1	TIZI1-08	99.8919	POS	192	160	30	<2x
Tizi Ouzou	TIZI1	TIZI1-09	69.8966	POS	128	10	NEG	4x
Tizi Ouzou	TIZI1	TIZI1-10	75.3234	POS	256	40	15	4x
Tizi Ouzou	TIZI2	TIZI2-01	89.6626	POS	.	.	.	.
Tizi Ouzou	TIZI2	TIZI2-02	-42.622	NEG	.	.	.	.
Tizi Ouzou	TIZI2	TIZI2-03	-35.8233	NEG	.	.	.	.
Tizi Ouzou	TIZI2	TIZI2-04	-28.5434	NEG	.	.	.	.
Tizi Ouzou	TIZI2	TIZI2-05	-34.3166	NEG	.	.	.	.
Tizi Ouzou	TIZI2	TIZI2-06	-23.9856	NEG	.	.	.	.
Tizi Ouzou	TIZI2	TIZI2-07	88.865	POS	.	.	.	.
Tizi Ouzou	TIZI2	TIZI2-08	5.98848	NEG	.	.	.	.
Tizi Ouzou	TIZI2	TIZI2-09	-1.34836	NEG	.	.	.	.
Tizi Ouzou	TIZI2	TIZI2-10	-16.9716	NEG	.	.	.	.
Tizi Ouzou	TIZI3	TIZI3-01	-37.3628	NEG	.	.	.	.
Tizi Ouzou	TIZI3	TIZI3-02	-19.7741	NEG	.	.	.	.
Tizi Ouzou	TIZI3	TIZI3-03	-2.99424	NEG	4	5	NEG	NEG
Tizi Ouzou	TIZI3	TIZI3-04	-5.14655	NEG	2	NEG	NEG	NEG
Tizi Ouzou	TIZI3	TIZI3-05	1.08248	NEG	64	NEG	Cytotoxic(1/15)	4x
Tizi Ouzou	TIZI3	TIZI3-06	-21.7636	NEG	96	10	5	4x
Tizi Ouzou	TIZI3	TIZI3-07	-3.20947	NEG	NEG	NEG	NEG	NEG
Tizi Ouzou	TIZI3	TIZI3-08	92.0744	POS	.	.	.	.
Tizi Ouzou	TIZI3	TIZI3-09	92.8024	POS	.	.	.	.
Tizi Ouzou	TIZI3	TIZI3-10	-4.14003	NEG	.	.	.	.
Tizi Ouzou	TIZI4	TIZI4-01	-53.1059	NEG	.	.	.	.
Tizi Ouzou	TIZI4	TIZI4-02	-9.61854	NEG	.	.	.	.
Tizi Ouzou	TIZI4	TIZI4-03	-61.4922	NEG	.	.	.	.
Tizi Ouzou	TIZI4	TIZI4-04	90.7894	POS	.	.	.	.
Tizi Ouzou	TIZI4	TIZI4-05	-1.86315	NEG	.	.	.	.
Tizi Ouzou	TIZI4	TIZI4-06	-74.7739	NEG	.	.	.	.
Tizi Ouzou	TIZI4	TIZI4-07	60.7856	POS	.	.	.	.
Tizi Ouzou	TIZI4	TIZI4-08	-38.3942	NEG	.	.	.	.
Tizi Ouzou	TIZI4	TIZI4-09	-23.3209	NEG	.	.	.	.
Tizi Ouzou	TIZI4	TIZI4-10	-27.3621	NEG	.	.	.	.
Tizi Ouzou	TIZI5	TIZI5-01	74.2534	POS	.	.	.	.
Tizi Ouzou	TIZI5	TIZI5-02	75.3039	POS	.	.	.	.
Tizi Ouzou	TIZI5	TIZI5-03	46.0908	POS	.	.	.	.
Tizi Ouzou	TIZI5	TIZI5-04	90.8904	POS	.	.	.	.
Tizi Ouzou	TIZI5	TIZI5-05	56.9079	POS	.	.	.	.
Tizi Ouzou	TIZI5	TIZI5-06	68.6756	POS	.	.	.	.
Tizi Ouzou	TIZI5	TIZI5-07	84.1864	POS	.	.	.	.
Tizi Ouzou	TIZI5	TIZI5-08	42.3645	POS	.	.	.	.
Tizi Ouzou	TIZI5	TIZI5-09	66.4045	POS	.	.	.	.
Tizi Ouzou	TIZI5	TIZI5-10	92.2867	POS	.	.	.	.
